# Supplementary material for: Why Is the Diversity of Tree Species in China’s Lowland Rainforests Higher than in Its Montane Rainforests?
Source: Plants (Basel). 2025 Feb 7;14(4):505. doi: 10.3390/plants14040505 (PMC11859025; doi:10.3390/plants14040505)
Supplement: Supplementary file 1 [file plants-14-00505-s001.zip]

Archive with 1 entries (1 files):
- plants-3312734-supplementary.pdf
